# Supplementary material for: Daily Movement Matters: Post-Exercise Hypotension in Peripheral Arterial Disease—A Quasi-Experimental Pilot Study
Source: J Funct Morphol Kinesiol. 2025 Nov 3;10(4):426. doi: 10.3390/jfmk10040426 (PMC12641763; doi:10.3390/jfmk10040426)
Supplement: Supplementary file 1 [file jfmk-10-00426-s001.zip]

Archive with 2 entries (2 files):
- Supplementary Table S1.pdf
- Supplementary TREND Statement Checklist.pdf
